# Supplementary material for: Parallel Tests Using Culture, Xpert MTB/RIF, and SAT-TB in Sputum Plus Bronchial Alveolar Lavage Fluid Significantly Increase Diagnostic Performance of Smear-Negative Pulmonary Tuberculosis
Source: Front Microbiol. 2018 Jun 15;9:1107. doi: 10.3389/fmicb.2018.01107 (PMC6020777; doi:10.3389/fmicb.2018.01107)
Supplement: Supplementary file 1 [file Table_1.xls]

## Sheet: test results
Supplement Table 1. Parallel test results using culture, Xpert MTB/RIF and SAT-TB in sputum and bronchial alveolar lavage fluid
	Sputum sample			BALF sample
No.	Culture	SAT-TB	Xpert	Culture	SAT-TB	Xpert
1	+	+	+	+	+	+
2	-	-	-	+	+	-
3	-	-	-	+	+	+
4	-	-	-	-	-	-
5	+	-	+	+	+	+
6	-	-	+	+	-	-
7	-	-	-	-	-	+
8	-	-	-	-	+	+
9	-	-	-	-	-	-
10	+	-	-	+	+	+
11	-	-	-	-	-	+
12	-	-	-	-	-	+
13	+	+	+	-	-	-
14	+	+	+	+	+	+
15	-	-	-	-	-	-
16	-	-	-	-	-	-
17	+	-	-	+	+	-
18	-	+	-	-	-	-
19	-	+	+	-	-	-
20	-	-	-	-	-	-
21	-	-	+	-	-	-
22	+	+	+	+	+	+
23	-	-	-	+	+	+
24	-	-	-	-	-	+
25	-	-	-	-	+	+
26	+	+	+	-	-	-
27	-	-	-	-	-	-
28	+	-	+	+	+	+
29	+	-	-	-	-	-
30	+	-	-	-	+	-
31	-	-	-	-	+	+
32	+	-	-	-	-	-
33	-	-	-	+	+	+
34	+	-	-	-	-	-
35	-	-	-	-	-	-
36	-	-	-	+	+	+
37	-	-	-	-	-	-
38	+	-	+	-	+	+
39	-	+	-	+	+	-
40	-	-	-	+	-	-
41	+	-	+	+	-	+
42	-	-	-	+	-	-
43	+	+	+	-	-	+
44	-	-	-	-	-	-
45	-	-	+	-	-	-
46	+	-	-	-	+	+
47	+	+	+	-	-	-
48	+	-	+	-	-	-
49	+	-	-	-	-	-
50	+	-	-	-	+	-
51	+	+	-	-	-	-
52	+	-	+	-	-	-
53	-	-	-	-	-	-
54	-	-	-	+	-	+
55	-	-	-	-	+	-
56	+	+	+	+	+	+
57	-	-	-	+	+	+
58	+	-	-	-	+	+
59	+	-	-	-	-	-
60	-	-	-	-	-	-
61	-	+	+	-	+	+
62	-	-	-	+	-	-
63	-	-	-	+	+	+
64	+	-	+	-	-	-
65	-	-	-	+	+	+
66	-	-	-	-	+	-
67	-	-	-	+	+	+
68	-	-	-	-	+	+
69	-	+	+	+	+	+
70	-	-	-	+	+	+
71	-	-	-	-	+	+
72	-	-	-	-	-	-
73	-	-	-	+	+	+
74	+	-	-	-	-	-
75	-	-	-	-	-	-
76	+	+	+	-	+	-
77	-	+	-	-	-	-
78	-	-	-	+	-	+
79	+	-	-	-	-	-
80	-	-	-	-	-	-
81	-	-	-	+	-	-
82	+	-	+	-	-	-
83	-	+	+	-	-	+
84	-	-	-	+	+	+
85	-	-	-	+	-	+
86	+	-	+	+	-	-
87	-	-	-	+	-	-
88	+	+	+	-	-	-
89	-	-	-	-	+	-
90	+	+	+	+	-	-
91	+	-	-	-	-	-
92	-	-	+	-	-	-
93	-	+	+	-	-	-
94	+	+	-	+	-	-
95	-	-	-	-	-	+
96	+	-	-	-	+	+
97	-	+	+	+	-	-
98	-	-	-	+	+	+
99	+	-	-	+	+	+
100	-	-	-	-	-	-
101	-	-	-	-	-	-
102	-	-	-	-	+	+
103	+	+	-	+	+	+
104	-	+	+	-	-	-
105	-	-	-	-	-	-
106	-	+	-	-	-	-
107	+	-	-	+	+	-
108	-	-	-	-	+	-
109	-	+	+	-	-	-
110	-	-	-	+	-	+
111	-	-	-	-	-	-
112	+	+	+	+	-	-
113	-	-	-	-	+	-
114	-	+	+	-	+	+
115	-	-	-	+	+	+
116	-	-	+	-	-	-
117	-	-	-	-	+	-
118	-	-	-	+	+	+
119	-	-	-	-	-	-
120	+	+	+	-	+	-
121	-	-	-	-	-	-
122	-	-	-	+	-	-
123	-	-	-	+	-	-
124	+	+	+	+	+	+
125	-	+	+	-	-	-
126	-	-	-	-	-	-
127	-	-	-	+	+	+
128	-	-	-	-	-	-
129	-	+	-	-	-	-
130	-	-	-	+	+	+
131	+	-	-	-	-	-
132	-	-	-	+	-	-
133	+	-	-	-	+	+
134	-	-	-	+	+	+
135	+	-	-	-	-	-
136	-	-	-	+	+	+
137	-	-	-	-	-	-
138	+	-	+	-	+	+
139	-	-	-	-	-	-
140	-	-	+	+	+	+
141	+	+	+	-	-	-
142	+	+	+	-	+	+
143	-	-	-	-	+	-
144	-	-	+	+	+	-
145	-	-	-	-	+	-
146	-	-	-	+	-	-
147	-	-	-	-	-	-
148	-	-	-	+	+	+
149	-	-	-	+	+	+
150	-	+	-	-	-	-
151	+	-	-	-	-	-
152	+	+	+	+	-	+
153	-	-	-	-	+	+
154	-	+	+	+	-	-
155	-	-	-	+	+	+
156	-	+	+	-	-	+
157	-	-	-	+	+	+
158	+	-	-	-	-	-
159	-	-	-	+	+	+
160	-	-	-	+	-	-
161	-	-	-	-	+	-
162	-	-	-	-	+	+
163	-	-	-	+	+	+
164	+	+	+	-	-	-
165	-	-	+	+	-	-
166	+	+	+	+	-	-
167	+	-	-	-	-	-
168	+	+	+	+	+	+
169	+	+	+	-	-	-
170	-	-	-	-	-	-
171	+	-	-	-	-	-
172	+	-	+	+	+	+
173	-	-	+	-	+	+
174	+	+	+	-	+	+
175	-	-	-	+	-	-
176	-	-	-	-	-	+
177	-	-	-	+	+	+
178	-	-	-	-	-	-
179	+	+	-	+	+	+
180	+	-	-	+	+	+
181	+	+	+	-	-	-
182	-	-	+	+	-	+
183	-	-	-	-	-	-
184	+	-	+	+	+	-
185	+	-	+	+	+	+
186	-	-	-	+	+	+
187	-	-	-	+	+	+
188	-	-	-	+	+	+
189	-	-	-	-	-	+
190	-	-	-	-	-	+
191	-	-	-	+	-	+
192	-	-	+	+	+	+
193	+	-	-	-	-	-
194	-	-	-	-	-	+
195	+	-	-	+	+	+
196	+	+	+	-	-	-
197	+	+	-	-	+	+
198	-	-	+	-	-	-
199	-	-	-	-	+	+
200	-	-	-	-	-	-
201	+	+	+	-	+	-
202	-	+	+	+	-	-
203	+	-	+	-	-	-
204	-	+	+	-	-	-
205	-	-	-	+	+	+
206	+	+	+	-	-	-
207	-	-	-	-	-	-
208	-	-	-	-	-	-
209	+	-	-	-	+	-
210	-	-	-	+	+	+
211	+	-	-	-	-	-
212	-	-	-	+	+	+
213	-	-	-	-	-	-
214	+	+	+	+	+	-
215	-	-	-	-	+	+
216	-	-	-	+	-	+
217	-	-	-	-	+	+
218	+	+	-	-	-	+
219	+	+	+	-	-	-
220	-	-	+	-	-	-
221	+	-	-	-	-	-
222	+	-	-	-	-	-
223	+	-	+	-	-	-
224	+	+	+	-	-	-
225	+	+	+	-	-	+
226	-	+	-	-	-	-
227	-	-	-	-	+	-
228	-	-	-	+	+	+
229	-	-	-	-	+	-
230	-	-	-	-	-	-
231	+	+	+	-	-	-
232	-	-	+	-	-	-
233	-	-	-	+	+	+
234	-	-	-	+	+	+
235	-	-	-	+	-	+
236	-	-	-	+	+	-
237	+	-	-	+	-	+
238	+	+	+	-	-	-
239	-	-	+	-	+	-
240	-	-	-	+	-	-
241	+	-	+	-	-	-
242	-	-	-	-	-	+
243	+	-	+	-	-	-
244	-	-	-	-	-	-
245	+	-	-	+	+	+
246	-	-	-	+	+	+
247	-	+	+	-	-	-
248	-	-	-	+	+	+
249	+	+	+	-	-	-
250	-	-	-	-	-	-
251	-	-	-	+	-	+
252	-	-	-	-	-	-
253	-	-	-	-	-	-
254	-	-	+	+	+	+
255	-	-	-	-	+	-
256	-	+	+	+	-	-
257	+	-	+	+	+	+
258	+	-	-	-	-	-
